# Supplementary material for: Effects of Postharvest SO2 Treatment on Longan Aril Flavor and Glucosinolate Metabolites
Source: Plants (Basel). 2024 Oct 31;13(21):3061. doi: 10.3390/plants13213061 (PMC11548585; doi:10.3390/plants13213061)
Supplement: Supplementary file 1 [file plants-13-03061-s001.zip]

Archive with 1 entries (1 files):
- plants-3263079-supplementary.xlsx
