# Supplementary material for: Effects of Postharvest SO2 Treatment on Longan Aril Flavor and Glucosinolate Metabolites
Source: Plants (Basel). 2024 Oct 31;13(21):3061. doi: 10.3390/plants13213061 (PMC11548585; doi:10.3390/plants13213061)
Supplement: Supplementary file 1 [file plants-13-03061-s001.zip › plants-3263079-supplementary.xlsx]

## Sheet: Sheet1
							Table S1 Details of the identified metabolites
Index	Q1 (Da)	Q3 (Da)	Molecular weight (Da)	Formula	Ionization model	Compounds Name	Class I	Class II	CAS	CK0d-1	CK0d-2	CK0d-3	CK35d-1	CK35d-2	CK35d-3	TS35d-1	TS35d-2	TS35d-3	QC01	QC02	QC03
pmb0818	206.08	145.05	205.074	C11H11NO3	[M+H]+	Methoxyindoleacetic acid	Alkaloids	Plumerane	3471-31-6	472766	637738	522701	850904	814762	770842	879814	929286	852332	748666	746007	744778
MW0157746	420.15	137.06	397.167	C18H27N3O5S1	[M+Na]+	Thr-Met-Phe	Amino acids and derivatives	Amino acids and derivatives	-	114441	118381	136720	99275.2	149268	134676	150521	195119	154127	142597	143948	142243
MW0147988	550.25	253.13	549.233	C19H35N9O8S	[M+H]+	Cys-Asn-Ser-Ala-Arg	Amino acids and derivatives	Amino acids and derivatives	-	12144.5	25830.8	22508.5	182527	164554	154530	183157	164679	136658	105181	102325	104109
MW0108227	261.13	199.14	262.135	C11H22N2O3S	[M-H]-	Met-Ile	Amino acids and derivatives	Amino acids and derivatives	40883-17-8	40379	49922.5	47923.8	54904.2	64754	50574.1	57205.2	62648.4	59949.4	50882.1	51433.2	49987.7
pmb0819	157.08	130.07	156.069	C10H8N2	[M+H]+	3-Indoleacetonitrile	Alkaloids	Plumerane	771-51-7	12943.7	20625.2	16652.2	22906.1	19256.2	22036.9	28256.2	27328.7	24869.2	21319.4	20719.3	21252.4
MW0152993	415.21	119.09	414.205	C17H30N6O4S1	[M+H]+	Lys-His-Met	Amino acids and derivatives	Amino acids and derivatives	-	879196	912923	922893	852567	849730	669293	857816	1.10649e+06	803515	1.00364e+06	1.0359e+06	995881
Zmdp000972	136.04	91.05	135.035	C4H9NO2S	[M+H]+	S-Methyl-L-cysteine	Amino acids and derivatives	Amino acids and derivatives	1187-84-4	1.78387e+07	2.18781e+07	1.91988e+07	2.64686e+07	2.44393e+07	2.09609e+07	1.93009e+07	1.73629e+07	1.72962e+07	1.97906e+07	2.01212e+07	1.92772e+07
MW0153677	388.16	127.04	387.158	C15H25N5O5S1	[M+H]+	Met-Thr-His	Amino acids and derivatives	Amino acids and derivatives	-	711587	752603	707829	586883	743058	655180	560257	553564	538873	608401	630952	635237
mws1550	162.06	73.01	161.051	C6H11NO2S	[M+H]+	S-Allyl-L-cysteine	Amino acids and derivatives	Amino acids and derivatives	21593-77-1	116427	121582	134336	1.58773e+06	1.64202e+06	1.56566e+06	2.20019e+06	2.0948e+06	2.05734e+06	1.39157e+06	1.43797e+06	1.37181e+06
MW0153699	441.17	397.18	440.173	C19H28N4O6S1	[M+H]+	Met-Tyr-Gln	Amino acids and derivatives	Amino acids and derivatives	-	1.80592e+06	2.23551e+06	2.16998e+06	1.86729e+06	1.94569e+06	1.93732e+06	1.82664e+06	1.76212e+06	1.84082e+06	1.92796e+06	1.98139e+06	1.87869e+06
pmb1096	118.07	91.05	117.058	C8H7N	[M+H]+	Indole	Alkaloids	Plumerane	120-72-9	365782	471991	415333	557298	564687	524213	621467	626838	585346	520966	531118	503783
MW0153587	364.2	121.1	363.183	C15H29N3O5S1	[M+H]+	Met-Ile-Thr	Amino acids and derivatives	Amino acids and derivatives	-	124428	164348	149558	217280	202690	212878	203341	177998	193435	189725	193077	200464
MW0153076	415.21	119.09	414.205	C17H30N6O4S1	[M+H]+	Lys-Met-His	Amino acids and derivatives	Amino acids and derivatives	-	3.08462e+06	2.98693e+06	2.86649e+06	7.05815e+06	2.6878e+06	2.74578e+06	3.06422e+06	4.30794e+06	6.94135e+06	7.3677e+06	7.53303e+06	7.10079e+06
Lcln000162	390.05	96.96	391.061	C11H21NO10S2	[M-H]-	1-hydroxymethyl glucosinolate*	Others	Glucosinolates	-	31351.4	30656.7	22262.7	52316.6	32483.6	42923.4	101899	115981	137360	98300.4	100934	104744
Lcln000183	452.03	96.96	453.043	C12H23NO11S3	[M-H]-	4-(Methylsulfonyl)butyl glucosinolate*	Others	Glucosinolates	-	39867.7	38797.3	40860.4	56571.8	53549.8	57653.1	109220	119284	137329	102032	103578	97324.2
MW0159182	578.28	249.15	577.278	C24H43N5O9S	[M+H]+	Val-Thr-Leu-Asp-Met	Amino acids and derivatives	Amino acids and derivatives	-	81231.4	109859	64915	84482	105348	82420.6	69866.7	102514	60454	61350.4	62729.3	58840
Lcln000170	463.05	96.96	464.056	C16H20N2O10S2	[M-H]-	1-hydroxyindole-3-methyl glucosinolate	Others	Glucosinolates	-	523481	560586	585018	625322	597442	482684	600370	546073	592607	571664	609090	580793
Lhnn101215	434.02	96.96	435.033	C12H21NO10S3	[M-H]-	4-Methylsulfinyl-3-Butenyl Glucosinolate	Others	Glucosinolates	28463-24-3	22609.7	23860.7	19673.2	12590.5	11968.6	13876.7	28081.1	26029.8	31708.6	27113	25338.3	26345
MW0147984	425.19	303.08	424.189	C18H28N6O4S1	[M+H]+	Cys-Arg-Phe	Amino acids and derivatives	Amino acids and derivatives	-	20961.3	23054.6	23792.4	32309.2	27755.2	29851	27772.4	22104.6	28575.6	27593.4	27566.4	25963.9
pme2617	166.05	102.06	165.046	C5H11NO3S	[M+H]+	L-Methionine Sulfoxide	Amino acids and derivatives	Amino acids and derivatives	3226-65-1	659718	693219	638635	650129	707356	673047	688219	729755	658970	739094	690240	700185
MW0144732	496.19	245.05	495.182	C18H33N5O7S2	[M+H]+	Ala-Ser-Leu-Cys-Cys	Amino acids and derivatives	Amino acids and derivatives	-	73088.8	101985	110903	168061	177519	173914	83285.4	71525.2	68091.6	93749.2	97349.1	90388.1
MW0145452	437.19	303.12	436.193	C16H32N6O4S2	[M+H]+	Arg-Met-Met	Amino acids and derivatives	Amino acids and derivatives	-	98343	108541	89669.1	191726	87319.5	106658	122225	152124	137296	204952	221391	212272
MW0148082	400.12	152.07	399.11	C16H21N3O7S1	[M+H]+	Cys-Tyr-Asp	Amino acids and derivatives	Amino acids and derivatives	-	61208.5	61261.3	69994.8	49206.9	53266.2	62274.3	48471.6	35485.7	26798.4	48156.2	51973.9	49297.3
Zmbp002538	205.1	146.06	204.09	C11H12N2O2	[M+H]+	1-Methoxy-indole-3-acetamide	Alkaloids	Plumerane	-	1.85843e+07	2.40524e+07	1.97973e+07	3.30126e+07	3.03305e+07	3.05635e+07	3.441e+07	3.69469e+07	3.41337e+07	2.92826e+07	2.78321e+07	2.70647e+07
pme1210	150.06	61.01	149.051	C5H11NO2S	[M+H]+	L-Methionine	Amino acids and derivatives	Amino acids and derivatives	63-68-3	831396	802345	841819	1.00482e+06	1.003e+06	853797	1.15349e+06	1.10218e+06	1.10941e+06	1.10021e+06	1.08214e+06	1.01676e+06
Zmln000983	388.09	96.96	389.081	C12H23NO9S2	[M-H]-	2-Methylbutyl glucosinolate*	Others	Glucosinolates	-	15716.9	25987.6	19631.4	18593.6	15671.8	18998.6	24148.2	25821.7	30120.6	23065.6	24732.8	24995.1
pmn001677	477.06	96.96	478.072	C17H22N2O10S2	[M-H]-	1-Methoxy-3-indolylmethyl glucosinolate (Neoglucobrassicin)	Others	Glucosinolates	5187-84-8	12153.4	29265.6	24629.5	16492.8	19208.6	18404.2	24558.3	21707.1	25538.3	17334.8	18825.3	18555.5
pme1286	385.13	250	384.122	C14H20N6O5S	[M+H]+	S-(5'-Adenosy)-L-homocysteine	Amino acids and derivatives	Amino acids and derivatives	979-92-0	358264	335302	485055	914154	795194	895483	1.84798e+06	1.96339e+06	1.83238e+06	1.20266e+06	1.14897e+06	1.25412e+06
Zmdp000446	265.09	119.02	264.078	C9H16N2O5S	[M+H]+	γ-L-Glutamyl-S-methyl-L-cysteine	Amino acids and derivatives	Amino acids and derivatives	-	29671.1	45694.9	45292.3	58785.2	51756	65723.1	143802	94541.3	119979	71121.8	74820.4	68552.5
MWS0132	611.15	306.07	612.152	C20H32N6O12S2	[M-H]-	Oxiglutatione	Amino acids and derivatives	Amino acids and derivatives	27025-41-8	1.26719e+06	1.41782e+06	1.52635e+06	413497	381888	331945	48138	49688.7	53377.3	238591	260872	246389
pme3027	162.02	84.05	163.03	C5H9NO3S	[M-H]-	N-Acetyl-L-Cysteine	Amino acids and derivatives	Amino acids and derivatives	616-91-1	19869.7	22243.6	28606.7	14181.2	13373.5	14416	37384.5	34102.5	34553.8	23879.5	26081.8	25651.7
MW0107570	261.13	73.03	262.135	C11H22N2O3S	[M-H]-	Ile-Met	Amino acids and derivatives	Amino acids and derivatives	42384-14-5	53200	55910.6	61102.7	62926.5	63644.3	57014.2	62860.5	56689.9	63018.2	60230.7	63347.8	66502.3
pme0057	136.04	118.03	135.035	C4H9NO2S	[M+H]+	L-Homocysteine	Amino acids and derivatives	Amino acids and derivatives	6027-13-0	95920.7	147402	104232	141231	114312	157242	169830	156996	148931	153779	141316	140709
MW0150848	373.13	201.06	372.122	C13H20N6O5S1	[M+H]+	His-Asn-Cys	Amino acids and derivatives	Amino acids and derivatives	-	100188	124104	113332	117201	108985	117623	246193	279664	231437	142775	155651	156634
MW0153660	374.15	91.05	373.142	C14H23N5O5S1	[M+H]+	Met-Ser-His	Amino acids and derivatives	Amino acids and derivatives	-	134422	152689	148598	213113	225125	211713	225579	257863	215308	197546	182805	179586
Lmnn001273	463.05	96.96	463.049	C16H19N2O10S2-	[M]-	4-Hydroxyindol-3-ylmethyl glucosinolate	Others	Glucosinolates	-	621203	686016	631954	710897	715797	490410	623915	631879	668857	651588	643392	591843
Hmmp001310	188.07	118.07	187.063	C11H9NO2	[M+H]+	3-Indoleacrylic acid	Alkaloids	Plumerane	1204-06-4	9.98048e+06	1.31272e+07	1.05271e+07	1.63287e+07	1.64676e+07	1.68399e+07	1.82305e+07	1.91027e+07	1.80098e+07	1.53549e+07	1.5625e+07	1.41552e+07
MW0158421	400.13	120.04	399.11	C16H21N3O7S1	[M+H]+	Tyr-Cys-Asp	Amino acids and derivatives	Amino acids and derivatives	-	42550.2	39512.5	38586.3	54231.5	54683.6	49089.5	49814.5	38983.1	41459.6	41871.4	41923.5	45804.9
MW0153701	450.18	129.05	449.173	C20H27N5O5S1	[M+H]+	Met-Tyr-His	Amino acids and derivatives	Amino acids and derivatives	-	158840	165847	145087	150478	232086	209913	144548	177072	149850	160022	177850	167851
MW0153675	380.15	95.05	379.141	C14H25N3O7S1	[M+H]+	Met-Thr-Glu	Amino acids and derivatives	Amino acids and derivatives	-	44165.3	73875.1	65032.7	37109.7	39064.5	28163	68779.5	43212.3	49594.1	54174.2	55246.7	49850.7
pme1474	298.1	136.06	297.09	C11H15N5O3S	[M+H]+	5'-Deoxy-5'-(methylthio)adenosine	Nucleotides and derivatives	Nucleotides and derivatives	2457-80-9	2.43305e+07	2.62597e+07	2.83942e+07	2.12311e+07	2.28113e+07	1.6189e+07	13605638	1.59153e+07	1.46923e+07	2.06674e+07	2.18455e+07	2.30469e+07
MW0155295	460.18	152.07	459.183	C23H29N3O5S1	[M+H]+	Phe-Met-Tyr	Amino acids and derivatives	Amino acids and derivatives	-	56890.2	67327.2	73224.1	156294	179971	151425	133308	158295	138523	112056	123123	112219
MW0157707	364.19	167.1	363.183	C15H29N3O5S1	[M+H]+	Thr-Leu-Met	Amino acids and derivatives	Amino acids and derivatives	-	81611.9	96608.1	92553.4	127183	112091	124161	110355	108908	120617	115991	122190	109277
MWS201432	313.12	104.05	312.114	C14H20N2O4S	[M+H]+	Met-Tyr	Amino acids and derivatives	Amino acids and derivatives	13589-04-3	15927.3	17359.1	14033.3	22418.6	30566.2	28953.8	25917.7	33929.1	24690.8	23717.2	26561.9	26012.1
MW0157826	437.19	303.12	436.178	C20H28N4O5S1	[M+H]+	Thr-Trp-Met	Amino acids and derivatives	Amino acids and derivatives	-	100205	100316	113310	103457	113920	74619.8	105017	126081	93544.2	117632	131726	120970
Zmdp001663	279.1	133.03	278.094	C10H18N2O5S	[M+H]+	γ-glutamylmethionine	Amino acids and derivatives	Amino acids and derivatives	17663-87-5	33567.3	42688.2	38966.9	94270.3	107750	101823	102908	113561	92377.5	73562.1	73264.7	81800.4
MW0146128	402.14	119.05	401.137	C15H23N5O6S1	[M+H]+	Asp-His-Met	Amino acids and derivatives	Amino acids and derivatives	-	53809.9	81048.4	65782.9	64912.2	70949.8	64618	64460.7	63425.8	58153.1	59692.5	63089.7	55492
MW0157636	380.15	162.02	379.141	C14H25N3O7S1	[M+H]+	Thr-Glu-Met	Amino acids and derivatives	Amino acids and derivatives	-	5.83896e+06	7.60198e+06	7.87559e+06	1.42566e+07	1.50018e+07	1.34227e+07	6.61667e+06	6.11707e+06	7.29526e+06	8.46843e+06	9.63111e+06	9.18791e+06
MW0155234	614.3	237.15	613.293	C31H43N5O6S	[M+H]+	Phe-Ile-Phe-Met-Gly	Amino acids and derivatives	Amino acids and derivatives	-	6347.6	4581.14	6358.81	6224.95	7982.57	6439.2	7495.05	13182.4	8049.25	11984.1	11994.9	10651.3
MW0152922	378.18	163.08	377.173	C14H27N5O5S1	[M+H]+	Lys-Cys-Gln	Amino acids and derivatives	Amino acids and derivatives	-	166044	240388	179805	183464	172374	215632	214024	195359	213436	206837	218251	190228
MW0152393	370.17	132.1	347.188	C15H29N3O4S1	[M+Na]+	Leu-Leu-Cys	Amino acids and derivatives	Amino acids and derivatives	-	3.45152e+06	4.09293e+06	782612	2.83544e+06	2.78407e+06	3.44014e+06	2.66308e+06	2.53638e+06	2.9531e+06	2.57957e+06	2.85504e+06	2.9538e+06
pme2563	249.06	128.04	250.062	C8H14N2O5S	[M-H]-	γ-Glu-Cys	Amino acids and derivatives	Amino acids and derivatives	636-58-8	13037	15523.2	15017.3	30493.5	35457.2	33753.3	24429.3	12967.8	18261.6	21483.2	24525.6	24212.4
Hmxn000778	388.04	96.96	389.045	C11H19NO10S2	[M]-	2(R)-Hydroxy-3-butenyl glucosinolate	Others	Glucosinolates	585-95-5	78498.6	52760.7	50064.8	70910.4	71779.3	68403.9	140395	147625	151959	146863	159668	170220
Cmln001676	388.07	96.96	389.081	C12H23NO9S2	[M-H]-	3-Methylbutyl glucosinolate*	Others	Glucosinolates	76265-22-0	16890.1	24321	23199.4	16784.6	19604.5	17647.4	27390.7	28646	28571.4	22915.1	25603.6	22123.9
Zmtn001624	188.04	144.05	189.043	C10H7NO3	[M-H]-	N-Acetylisatin	Alkaloids	Plumerane	574-17-4	21319.6	25632.8	27603.3	17969	22392.5	20523.6	33861.2	24980.5	23695.4	20313.8	23215.4	23757.3
mws0582	322.11	130.05	321.099	C11H19N3O6S	[M+H]+	S-(Methyl)glutathione	Amino acids and derivatives	Amino acids and derivatives	2922-56-7	257311	168965	91791.4	94606.1	143053	83211.2	463589	186680	449816	372277	400851	439383
MW0153716	600.33	518.32	599.31	C26H45N7O7S	[M+H]+	Met-Val-His-Leu-Thr	Amino acids and derivatives	Amino acids and derivatives	-	1.2238e+06	1.35283e+06	1.28161e+06	1.8315e+06	1.89275e+06	1.68888e+06	2.9474e+06	3.35751e+06	2.53585e+06	1.95968e+06	2.18752e+06	1.85704e+06
Zmdp000976	208.06	119.02	207.056	C7H13NO4S	[M+H]+	S-(2-Carboxypropyl)cysteine	Amino acids and derivatives	Amino acids and derivatives	6852-42-2	81206	77193.6	76510.9	120371	23541.7	81050.1	79774.1	73384.1	72961	96641.8	83525.9	83939.1
Lmwp102904	219.15	174.09	218.142	C13H18N2O	[M+H]+	N,N-Dimethyl-5-methoxytryptamine	Alkaloids	Plumerane	1019-45-0	11322.5	14515.4	14627.9	23635.2	27578.8	19330.9	26038.1	28376.2	27348.5	24814.1	20929.6	22503.8
Lhnn101205	416.105	96.9599	417.113	C14H27NO9S2	[M-H]-	Heptyl glucosinolate	Others	Glucosinolates	-	2140.86	3466.25	3696.6	7519.02	7205.28	6232.22	6702.8	6567.77	3223.38	4868.21	4599.28	4070.26
Cmln002458	416.11	96.96	416.105	C14H26NO9S2-	[M]-	6-Heptyl Glucosinolate	Others	Glucosinolates	-	2140.86	3466.25	3696.6	7519.02	7205.28	6232.22	6702.8	6567.77	3223.38	4868.21	4599.28	4070.26
mws0102	160.04	116.05	161.048	C9H7NO2	[M-H]-	Indole-5-carboxylic acid*	Alkaloids	Plumerane	1670-81-1	3923.41	4398.01	5193.24	15310.1	12506	11339.4	8841.8	8274.6	8551.24	6495.86	7127.85	7915.17
mws1417	160.04	116.05	161.048	C9H7NO2	[M-H]-	Indole-3-carboxylic acid*	Alkaloids	Plumerane	771-50-6	3923.41	4398.01	5193.24	15310.1	12506	11339.4	8841.8	8274.6	8551.24	6495.86	7127.85	7915.17
Lcln000180	376.04	96.96	377.045	C10H19NO10S2	[M-H]-	3-hydroxypropyl Glucosinolate	Others	Glucosinolates	-	25274.4	24713.8	26919.7	35427.3	29907.5	30528.8	87281.6	92807	90302.8	85478.3	69717.2	76505
pme1419	164.07	104.07	163.067	C6H13NO2S	[M+H]+	L-Methionine methyl ester	Amino acids and derivatives	Amino acids and derivatives	10332-17-9	39800.4	45924.4	32624.2	35250.9	45194.5	46209.4	38875.2	36571.2	36534.7	46968.2	44640.2	38356.2
Cmln000396	450.02	96.96	450.02	C12H20NO11S3-	[M]-	4-Methylsulfonyl-3-butenyl glucosinolate*	Others	Glucosinolates	-	13772.7	12939.1	12387.1	18132.4	21507.5	19617.9	42246.9	35598.9	35606.3	28907.7	35186.5	30366
Zmbn005559	349.09	187.03	350.094	C16H18N2O5S	[M-H]-	Indole-3-cyano-2-O-glucoside	Alkaloids	Plumerane	-	8425.76	8113.02	9481.01	11616.6	11345.3	10690.7	10245.9	11547.8	10195	10436.7	9598.64	8334.55
Lhnn101217	390.053	96.9599	391.061	C11H21NO10S2	[M-H]-	4-Hydroxybutylthioside*	Others	Glucosinolates	-	7016.87	3837.18	4774.82	7002.11	6781.25	3918.56	13445	10161.2	12112.6	12370.6	10318.3	10149.6
MWSslk140	192.07	56.05	191.062	C7H13NO3S	[M+H]+	N-Acetyl-L-Methionine	Amino acids and derivatives	Amino acids and derivatives	65-82-7	39626.2	43713.7	50005.1	22626.4	30857	26636.9	39501.2	39084.8	39920.3	40950	32306.2	37647.6
MW0153678	364.19	70.06	363.183	C15H29N3O5S1	[M+H]+	Met-Thr-Ile	Amino acids and derivatives	Amino acids and derivatives	-	24900.8	15750.5	19027.8	54569.4	56318.5	43688.6	219370	261331	229949	60746.3	52044.7	48085.2
mws0757	358.03	96.98	359.034	C10H17NO9S2	[M-H]-	2-Propenyl glucosinolate (Sinigrin)	Others	Glucosinolates	3952-98-5	40112	32293	41956.4	76911.6	72546.4	77728.3	224472	201012	303237	134598	172288	157706
MW0159113	412.18	127.04	411.183	C19H29N3O5S1	[M+H]+	Val-Met-Tyr	Amino acids and derivatives	Amino acids and derivatives	-	8249.79	10300.9	5882.25	67239.7	89528.4	83073.9	50312	59537.2	56894.6	67660.8	52294.9	61406.6
mws0677	219.11	160.08	218.106	C12H14N2O2	[M+H]+	N-Acetyl-5-hydroxytryptamine	Alkaloids	Plumerane	1210-83-9	50484.3	57405.6	56327.9	67123.9	72155.2	66315.1	50339.8	47314.8	51306.7	58668.6	45830.9	56457.2
MW0157744	364.19	70.07	363.183	C15H29N3O5S1	[M+H]+	Thr-Met-Leu	Amino acids and derivatives	Amino acids and derivatives	-	16012.4	23898.3	32932.3	65458.4	68517.3	44039.4	184201	122391	102875	47165.7	60841.6	52916.3
pme1086	306.08	143.05	307.084	C10H17N3O6S	[M-H]-	Glutathione reduced form	Amino acids and derivatives	Amino acids and derivatives	70-18-8	659490	817248	806795	66152.9	76267.2	74117	74064.5	73335.8	86938.2	291426	251181	226179
Lcln000161	390.05	96.9594	391.061	C11H21NO10S2	[M-H]-	2-hydroxybutyl glucosinolate*	Others	Glucosinolates	-	23670.1	15261.8	19664	42257.7	36326.6	36148	104908	132826	65997	88325.3	106064	83308.4
Wagp002398	513.21	205.1	512.201	C23H32N2O11	[M+H]+	Tryptophan N-Rutinoside	Alkaloids	Plumerane	-	8590.92	15560.7	13704.6	26459.2	24895.1	25541.7	20057.4	33918	21448.2	22332.5	20260.7	16685.8
mws1051	399.14	250.09	399.144	C15H23N6O5S+	[M]+	S-Adenosylmethionine	Amino acids and derivatives	Amino acids and derivatives	485-80-3	3.11425e+06	3.24314e+06	3.28566e+06	2.10887e+06	2.15529e+06	2.22302e+06	1.94768e+06	1.75091e+06	1.91131e+06	1.82763e+06	2.36345e+06	2.39671e+06
MW0152617	429.14	327.11	262.135	C11H22N2O3S	[M+CH3COO]-	Leu-Met-OH	Amino acids and derivatives	Amino acids and derivatives	-	81795	70357.9	65753.6	102161	61286.2	60515.5	38950.7	51054.9	88632.6	42947.7	57896.4	48056.4
Zmln001304	480.08	96.96	481.075	C14H27NO11S3	[M-H]-	6-(Methylsulfonyl)Hexyl glucosinolate	Others	Glucosinolates	74542-18-0	7028.21	4580.66	4853.78	7836.13	9870.35	6586.19	8771.56	6784.67	12351.3	9278.63	6856.98	8732.39
MW0155947	416.16	133.07	393.172	C19H27N3O4S1	[M+Na]+	Pro-Met-Phe	Amino acids and derivatives	Amino acids and derivatives	-	50934	74671.9	78937.7	86832.9	71672.3	62709.3	61242.9	73081.1	55921.8	57634	76238.5	60648.9
Cmyn002151	508.1	96.96	508.099	C16H30NO11S3-	[M]-	8-Methylsulfonyloctyl glucosinolate	Others	Glucosinolates	-	14738.5	21762.9	20262.9	18307.4	21327.2	15706.3	31682.6	27048.3	27500.2	23969.6	19845.9	27300.2
MWSmce416	436.04	96.96	437.048	C12H23NO10S3	[M-H]-	4-Methylsulfinylbutyl glucosinolate (Glucoraphanin)	Others	Glucosinolates	21414-41-5	29320.7	24161.1	25730.2	74028.3	40677.3	39199	76198	78394.7	84033.5	71694.4	73939.3	54681.3
pme2244	190.09	118.07	189.079	C11H11NO2	[M+H]+	3-Indolepropionic acid	Alkaloids	Plumerane	830-96-6	26337.2	24729	13542.3	24982.2	23244.8	24299.5	30136	24680	52785.4	20025	24762	28675.9
Wagp002617	324.11	162.06	323.101	C15H17NO7	[M+H]+	D-Glucosyl Indole-3-Carboxylate	Alkaloids	Plumerane	-	8609.56	13041.6	11070.4	11919.1	12836.8	10780.3	14251.1	16082.2	17844.3	14214.3	11075.6	16273.2
MW0152403	398.2	132.1	375.219	C17H33N3O4S1	[M+Na]+	Leu-Leu-Met	Amino acids and derivatives	Amino acids and derivatives	-	898220	920943	822431	825303	809768	756113	1.55649e+06	1.74196e+06	1.51543e+06	1.04096e+06	1.10039e+06	1.46898e+06
Lcln000166	438.05	96.96	439.061	C15H21NO10S2	[M-H]-	2-Methoxybenzyl glucosinolate	Others	Glucosinolates	-	7578.12	12740.1	7917.82	7586.6	10962	10581.4	17475.6	12117.3	18781.2	9080.93	11888.7	13499.4
MW0153125	609.25	271.13	608.248	C23H40N6O11S	[M+H]+	Lys-Ser-Asp-Glu-Met	Amino acids and derivatives	Amino acids and derivatives	-	5857.15	3971.96	6241.44	15045.9	9620.54	13499.6	20742.9	17934	13826.8	10746.2	11923.4	7458.45
Zmln000313	390.07	96.96	391.061	C11H21NO10S2	[M-H]-	2-Hydroxy-2-methylpropyl glucosinolate*	Others	Glucosinolates	28463-28-7	35715	27580.1	35725.3	45632.4	28363	29686.4	135318	142378	141477	133615	84764.4	81700.2
MW0150047	594.27	252.09	593.255	C24H43N5O8S2	[M+H]+	Glu-Leu-Ala-Met-Met	Amino acids and derivatives	Amino acids and derivatives	-	13480.4	11502.8	14545	13154.5	17677.2	13036.6	8536.23	6365.51	10419.6	13949.4	12939.3	7515.97
pme2890	269.06	136.04	268.055	C8H16N2O4S2	[M+H]+	L-Homocystine	Amino acids and derivatives	Amino acids and derivatives	626-72-2	9293.97	7490.72	4707.43	26470.8	24873.2	20786.1	32172.4	28950.5	28637.1	14613	24581.8	14946.7
							*: Indistinguishable isomers
							Q1: The molecular weight of the parent ion of the substance added with ions through the electric spray ion source
							Q3: The molecular weight of the characteristic fragment ion
